# Supplementary material for: Prolonged resuscitation and systemic management of multi-organ dysfunction in a neonate with severe asphyxia: a case report
Source: Front Pediatr. 2025 Sep 15;13:1592769. doi: 10.3389/fped.2025.1592769 (PMC12477765; doi:10.3389/fped.2025.1592769)
Supplement: Supplementary file 1 [file Table1.xls]

## Sheet: Complete Blood Count (CBC) + C-
Previous test results
Project Name	2024-10-21 11:18:44	2024-10-22 11:53:32	2024-10-23 13:43:37	2024-10-24 11:31:00	2024-10-24 23:14:59	2024-10-25 19:20:26	2024-10-26 15:49:50	2024-10-27 13:42:39	2024-10-28 13:19:39	2024-10-31 12:32:37	2024-11-05 11:47:44	2024-11-07 13:23:24	2024-11-08 10:23:03	2024-11-11 13:41:57	2024-11-18 12:14:51	2024-11-19 22:35:11	2024-11-20 16:54:12	2024-11-25 12:29:16	2024-11-28 13:04:59	2024-12-01 12:02:53	2024-12-10 17:00:56	2024-12-13 16:55:31	2025-01-17 09:14:44	2025-01-17 09:19:09	2025-01-02 15:02:53
★ White Blood Cell Count (WBC)	8.09	9.21	5.55	7.02	5.82	5.47	7.18	8.72	8.11	12.48	13.11	13.51	10.1	9.39	6.29	3.3	4.31	11.89	13.19	11.66	11.31	12.04		12.12	15.53
Neutrophil Count	2	6.36	4.56	5.2	4.45	3.72	4.7	4.52	5.29	7.24	8.1	9.54	6.34	5.24	2.72	1.73	1.6	3.34	3.07	4.5	4.78	6		8.09	5
Lymphocyte Count	5.75	2.14	0.67	1.11	0.63	0.82	0.57	1.38	1.18	2.7	2.9	2.65	2.66	2.85	2.64	0.94	1.84	6.73	7.33	5.18	5.47	5.25		2.99	7.41
Monocyte Count	0.23	0.64	0.11	0.3	0.37	0.57	1.38	2.35	1.52	2.09	1.65	0.86	0.74	0.69	0.45	0.47	0.49	0.89	1.28	0.85	0.69	0.76		1	1.68
Eosinophil Count	0.09	0.04	0.22	0.4	0.36	0.35	0.52	0.47	0.09	0.45	0.38	0.46	0.36	0.61	0.47	0.16	0.37	0.92	1.5	1.13	0.32	0.02		0.01	1.41
Basophil Count	0.02	0.03	0	0.01	0.01	0.01	0.01	0	0.03	0	0.08	0	0	0	0.01	0	0.01	0.01	0.01	0	0.05	0.01		0.03	0.03
Neutrophil Percentage	24.7	69.2	82	74.1	76.5	68.1	65.5	51.8	65.2	58	61.8	70.6	62.8	55.9	43.2	52.2	37.2	28.1	23.3	38.6	42.3	49.8		66.7	32.2
Lymphocyte Percentage	71	23.2	12	15.8	10.9	14.9	7.9	15.8	14.6	21.6	22.1	19.6	26.3	30.3	42.1	28.5	42.6	56.6	55.5	44.4	48.4	43.6		24.7	47.7
Monocyte Percentage	2.9	6.9	2	4.3	6.4	10.4	19.2	27	18.8	16.8	12.6	6.4	7.3	7.3	7.2	14.3	11.3	7.5	9.7	7.3	6.1	6.3		8.3	10.8
Eosinophil Percentage	1.1	0.4	4	5.7	6.1	6.4	7.3	5.4	1	3.6	2.9	3.4	3.6	6.5	7.4	4.9	8.6	7.7	11.4	9.7	2.8	0.2		0.1	9.1
Basophil Percentage	0.3	0.3	0	0.1	0.1	0.2	0.1	0	0.4	0	0.6	0	0	0	0.1	0.1	0.3	0.1	0.1	0	0.4	0.1		0.2	0.2
★ Red Blood Cell Count (RBC)	3.1	3.47	2.91	4.04	2.44	2.36	3.17	3.57	3.04	3.11	2.78	4.69	4.15	4.35	3.81	3.55	3.59	3.53	3.13	3.12	2.68	3.47		4.36	3.19
★ Hemoglobin (Hb)	110	110	89	121	75	72	99	111	95	97	86	144	126	132	112	105	107	102	91	90	78	106		125	96
★ Hematocrit (Hct)	36.5	33.5	26.4	36.4	22.1	21.3	29	32.5	27.8	28.2	25.2	41.1	37	38	32.7	30.1	30.3	30	26.3	26.8	23	30.5		36.8	28.6
★ Mean Corpuscular Volume (MCV)	117.7	96.6	90.7	90	90.7	90.4	91.4	91	91.3	90.8	90.5	87.6	89.1	87.3	85.7	84.8	84.3	85.1	83.9	85.9	85.7	87.9		84.6	89.7
★ Mean Corpuscular Hemoglobin (MCH)	35.6	31.6	30.6	29.8	30.7	30.6	31.1	31	31.3	31.3	31.1	30.6	30.4	30.4	29.4	29.7	29.9	28.8	29.2	29	29.1	30.4		28.6	30
★ Mean Corpuscular Hemoglobin Concentration (MCHC)	301	328	337	332	339	338	341	342	343	344	343	350	341	347	343	349	353	340	346	336	339	348		339	336
Red Cell Distribution Width (RDW)	19.7	22.5	17	16.2	16.2	16.1	14.5	14.5	14.6	16.1	16	15.4	15.5	15.4	17.1	17.6	17.8	18.1	18.9	18	17.1	15.6		17.4	15
Red Cell Distribution Width Standard Deviation (RDW-SD)	86.3	78.4	55.5	52.7	53	53.2	48.7	48.6	45	53.1	49.3	49.4	49.7	48.7	53.4	54.2	55.3	56.9	58.8	56.6	54.5	50.3		50.6	50.1
★ Platelet Count (PLT)	103	32	31	7	118	62	33	39	96	278	276	253	243	367	345	253	284	297	334	357	252	424		430	683
Mean Platelet Volume (MPV)	9.3	7.9	8.1		12.6	13.9	14.1	11.3	9.4	10.1	9.9	10.5	10.3	9.7	9.3	9.1	8.8	10.8	11.2	10.5	9.9	9.5		7.3	7.7
Platelet Distribution Width (PDW)	16.7	16.9	16.6		16.1	16.6	17.2	16.7	16.5	16.9	16.8	16.9	16.8	16.4	16.1	16.1	16.2	16.4	16.5	16.2	16	15.9		15.2	15.5
Plateletcrit (PCT)	0.096	0.025	0.026		0.149	0.087	0.047	0.044	0.09	0.28	0.273	0.264	0.251	0.358	0.321	0.23	0.25	0.32	0.376	0.373	0.251	0.402		0.314	0.525
C-Reactive Protein (CRP)	2	2.4	5.1	6.5	5.8	6.4	7.3	4.3	2.9	3.3	3.8	8.2	6.2	37	15.6	2.7	7.2	3.9		4		1.2
Remarks	The results have been reviewed.	Observed approximately 10% of medium to late juvenile granulocytes, and about 126 nucleated red blood cells per 100 white blood cells.	See medium and late juvenile red blood cells: 101 per 100 WBC. Neutrophilic medium and late juvenile granulocytes account for 4%.	Manual microscopic review has confirmed the presence of toxic granules and vacuoles in the cytoplasm of some granulocytes. Platelets are occasionally seen. Microscopic examination revealed 24 late erythroblasts per 100 WBCs.	Reviewed again	Reviewed again	Manually reviewed by microscopy. Approximately 3% of the medium and late myelocytes were observed, with occasional nucleated red blood cells seen.	After re-examination and manual microscopic review, toxic granules were observed in the cytoplasm of some granulocytes. Neutrophilic metamyelocytes were seen at 2%, neutrophilic band neutrophils at 2%, and 3 late normoblasts per 100 WBCs, with polychromatophilic erythrocytes being easily visible. Platelets (PLT) were rare.	The results have been reviewed.	Manually reviewed by microscopy.	The results have been reviewed.	The manual microscopic review has been conducted, and under the microscope, 2% neutrophilic myelocytes and 1% neutrophilic metamyelocytes were observed.	Manually reviewed by microscopy.	Manually reviewed by microscopy.					Venous blood sample. The results have been reviewed.		The results have been reviewed.

## Sheet: Liver Function, Renal Function,
Previous test results
Project Name	2024-10-21 13:20:09	2024-10-21 13:20:08	2024-10-21 12:37:46	2024-10-21 12:41:01	2024-10-22 12:07:10	2024-10-23 13:18:23	2024-10-23 13:44:07	2024-10-24 13:07:22	2024-10-24 13:15:24	2024-10-25 12:55:24	2024-10-25 13:54:20	2024-10-25 19:13:50	2024-10-25 19:45:07	2024-10-25 19:13:59	2024-10-28 14:04:19	2024-10-28 14:18:39	2024-10-28 14:18:49	2024-10-31 12:16:47	2024-10-31 12:17:07	2024-10-31 12:11:59	2024-11-05 12:43:37	2024-11-05 11:57:57	2024-11-11 14:08:44	2024-11-11 14:08:38	2024-11-11 13:06:42	2024-11-18 12:55:35	2024-11-18 12:55:43	2024-11-18 12:55:20	2024-11-28 13:41:43	2024-11-28 13:11:12	2024-11-28 13:10:44	2024-12-10 17:18:43	2024-12-10 17:18:45	2024-12-10 17:18:47	2025-01-13 17:22:48	2025-01-13 17:22:32
★ Total Protein	18.9									32.7		28.3			36.9			40.4					56.1			51.4			45.2			44.4			51.3
★ Albumin	11.3									22.6		19.4			26.6			29.1					33			30.1			27.4			28.8			33.6
Globulin	7.6									10.1		8.9			10.3			11.3					23.1			21.3			17.8			15.6			17.7
Albumin/Globulin Ratio	1.49									2.22		2.18			2.58			2.56					1.43			1.41			1.54			1.85			1.9
Prealbumin	15									64		39			77			88					127			121			57			61			145
★ Aspartate Aminotransferase (AST, also known as SGOT)	269									108		85			24			19					136			158			53			65			46
★ Alanine Aminotransferase (ALT, also known as SGPT)	21									49		43			22			7					59			92			22			52			32
AST/ALT Ratio	12.97									2.21		1.99			1.1			2.73					2.29			1.71			2.41			1.27			1.45
★ Total Bilirubin	11.7									144.5		132.1			151.7			109.7					206.1			131.2			75.7			65.2			17.4
★ Direct Bilirubin	5									18.1		18			47			57.2					164.5			111.1			74.8			56.9			15.1
Indirect Bilirubin	6.7									126.4		114.1			104.7			52.5					41.6			20.1			0.9			8.3			2.3
Conjugated Bilirubin	3									14.7		6.2			40.2			45.2					132.7			67.9			31.9			4.4			1.5
Total Bile Acids	17.5									35.6		35			50.3			45					89.2			57.9			114.6			109			10.5
★ Alkaline Phosphatase (ALP)	116									225		205			206			140					324			276			304			546			386
★ Gamma-Glutamyl Transferase (GGT)	99									92		76			108			71					427			276			200			269			253
Cholinesterase	3165									4231		3688			3543			2897					6869			6479			4126			4513			5713
★ Urea		3.1			2.9	2.3		1.3			2.3		2.4			7.2			9.7		16.4			13.2			8.9			1.1			17.6			7.1
★ Creatinine		63			58	66		60			136		144			240			267		174			135			75			50			46			29
★ Uric Acid		360			395	206		106			179		161			290			311		318			299			203			116			86			149
Cystatin C		1.19			0.99	1.09		1.15			2.34		2.53			2.62			2.73		3.52			3.39			2.71			2.43			2.55			2.37
★ Creatine Kinase (CK)			629
Creatine Kinase Isoenzyme-MB (CK-MB)			200
★ Lactate Dehydrogenase (LDH)			1420
★ α-Hydroxybutyrate Dehydrogenase (α-HBDH)			549
Troponin I			0.191
★ Potassium				5.02			4.38		4.34					4.07			4.25			3.93		5.86			5.51			5.01			5.67			5.82
★ Sodium				142.1			138.5		139.8					135.2			139.9			145.1		141.4			142.8			144.5			145.4			139.3
★ Chloride				103.1			89		90.9					97.8			94.3			102.6		101.3			108.6			107.5			109.6			104.3
★ Calcium				1.84			3.62		4.41					2.31			1.51			2.09		2.54			2.56			2.42			2.3			2.37
★ Phosphorus				3.14			0.81		0.41					0.36			1.34			1.73		2.25			2.07			1.94			1.83			1.98
Magnesium				1			0.8		0.88					0.65			0.45			1.61		0.86			0.77			0.7			0.64			0.94
Total Carbon Dioxide				8			18.3		21					17.4			17.1			20.6		15.4			15.5			17.7			13.5			14.7
Remarks									The results have been reviewed as is.	Jaundice:+			Reviewed again			The results have been reviewed as is.	The results have been reviewed as is.												The results have been reviewed as is.

## Sheet: Blood Gas Analysis
	Date	pH	PCO₂ (mmHg)	PO₂ (mmHg)	BE (mmol/L)	HCO3- (mmol/L)	LAC (mmol/L)
	Umbilical cord blood gas	6.683	105.7	24.4	-26.6	7.2	13.26
	10.21 10:29	6.885	34.8	90	-26.7	6.5	14.7
	10.21 13:07	7.39	26.5	81	-7.8	15.8	20.2
	10.21 17:59	7.261	24.8	73.9	-7.9	18.2	21.5
	10.22 01:08	7.282	19.8	90	-17.6	16.5	24.3
C R R T	Before filtration	7.346	33.6	36.2	-7.7	18.9	3.63
	After filtration	7.397	39.3	33.8	-1.2	23.6	4.65
	10.24 22:22	7.415	35.2	50.8	-2.2	22.5	4.93

## Sheet: Coagulation Function
Previous test results
Project Name	2024-10-21 19:33:16	2024-10-21 19:34:11	2024-10-22 12:52:40	2024-10-22 12:57:26	2024-10-23 15:01:44	2024-10-23 15:01:58	2024-10-24 12:08:35	2024-10-24 12:07:35	2024-10-25 19:43:24	2024-10-25 19:42:50	2024-10-31 12:18:18	2024-10-31 12:16:24	2024-11-11 13:06:29	2024-11-11 13:06:23	2024-12-10 20:36:39	2024-12-10 20:36:34	2025-01-16 13:42:32	2025-01-16 13:42:29
D-dimer Quantification	111.6		95.59		52.26		38.66		10.38		25.42		2.89		0.67		2.02
Fibrinogen Degradation Products	337.1		198.3		143.3		102.6		24.9		56.1		6.6		2		5.5
Antithrombin III	18.6		20.7		21.7		15		13.1		26.7		43.9		18.8		54.4
Remarks	Results have been reviewed	Results have been reviewed	Results have been reviewed	Results have been reviewed	Results have been reviewed	Results have been reviewed	Results have been reviewed	Results have been reviewed	Results have been reviewed,Results have been reviewed	Results have been reviewed,Results have been reviewed	Results have been reviewed,Results have been reviewed
★ Prothrombin Time		106.7		61.1		66.6		35.2		26.9		21.6		14.2		17.3		13.7
★ International Normalized Ratio		11.44		6.13		6.75		3.3		2.44		1.91		1.2		1.51		1.15
★ Activated Partial Thromboplastin Time		126.8		84.2		73.2		74.8		56.8		55.6		39.7		48.1		39.5
Thrombin Time (CP Series)		43.7		>300.0		29.9		31.5		23.4		20.2		23.1		27.4		20.5
★ Fibrinogen (Clauss Method)		0.19		0.11		0.45		0.41		0.78		1.69		2.74		1.17		2.94

## Sheet: Vitamin D
Previous test results
Project Name	2024-11-28 13:37:49	2025-01-03 10:31:37
25-hydroxyvitamin D (Luminescence method)	45.97	20.36

## Sheet: Thyroid Function
Previous test results
Project Name	2024-11-11 13:27:46	2024-11-18 12:59:41	2024-11-28 13:19:20	2024-12-11 09:22:47
★ Triiodothyronine (T3)	0.73	0.99	1.01	0.83
★ Thyroxine (T4)	58.81	85.48	114.04	99.24
Free Triiodothyronine (FT3)	2.06	3.06	3.14	2.77
Free Thyroxine (FT4)	9.36	12.82	17.45	19.82
★ Thyroid-Stimulating Hormone (TSH)	2.67	3.04	2.58	0.69

## Sheet: Cardiac Enzyme Panel★ Creatine 
Previous test results
Project Name	2024-10-31 17:27:15
★ Creatine Kinase (CK)	72
Creatine Kinase Isoenzyme-MB (CK-MB)	16
★ Lactate Dehydrogenase (LDH)	499
★ α-Hydroxybutyrate Dehydrogenase (α-HBDH)	399

## Sheet: Screening for Hemolytic Disease
Previous test results
Project Name	2024-10-21 14:52:28
Direct Antiglobulin Test (DAT)	Negative (-)
Free Antibody Detection in ABO System	Positive (+)
Elution Test in ABO System	Positive (+)
External Free Antibody Detection in ABO System	Negative (-)
External Elution Test in ABO System	Negative (-)
Antibodies Beyond ABO System	Negative (-)

## Sheet: Plasma ammonia
Previous test results
Project Name	2024-11-18 12:34:35
Plasma ammonia	36.6

## Sheet: Urinalysis
Previous test results
Project Name	2024-10-23 13:06:41	2024-10-26 16:43:41	2024-10-29 06:44:20	2024-10-29 17:24:03	2024-11-01 07:23:49	2024-11-02 22:54:31	2024-11-05 06:04:16	2024-11-08 18:05:48	2024-11-11 22:37:24	2024-11-18 15:32:08	2024-11-23 22:11:09	2025-01-13 22:54:51
★ Urobilinogen	-3.4	-3.4	-3.4	-3.4	-3.4	-3.4	-3.4	-3.4	-3.4	-3.4	-3.4	-3.4
★ Bilirubin	1+17	-	-	-	-	-	-	1+17	1+17	-	-	-
★ Ketone Bodies	-	-	-	-	-	-	-	-	-	-	-	-
★ Occult Blood	3+>=200	3+>=200	3+>=200	3+>=200	3+>=200	3+>=200	3+>=200	-	-	-	-	-
★ Protein	2+1.0	2+1.0	Trace	1+0.3	Trace	1+0.3	-	-	-	-	-	-
★ Nitrite	-	-	-	-	-	-	-	-	-	-	-	-
★ Leukocytes	-	1+70	-	-	-	-	-	-	-	-	-	-
★ Glucose	-2.8	-2.8	-2.8	-	-	-	-	-	-2.8	-	-	-
★ Specific Gravity	1.015	1.01	<=1.005	<=1.005	<=1.005	<=1.005	<=1.005	<=1.005	<=1.005	<=1.005	<=1.005	<=1.005
★ pH (Acidity/Alkalinity)	7	7.5	7	6.5	6.5	6.5	5.5	6	5.5	5.5	6.5	<=5.00
Vitamin C	0	0	0	0	0	0	0	0	0.6	0	0	1.4
Color	Deep yellow	Deep yellow	Deep yellow	Pale yellow	Pale yellow	Pale yellow	Pale yellow	Pale yellow	Pale yellow	Pale yellow	Pale yellow	Pale yellow
Clarity	Slightly turbid	Slightly turbid	Slightly turbid	Clear and transparent	Clear and transparent	Clear and transparent	Clear and transparent	Clear and transparent	Clear and transparent	Clear and transparent	Clear and transparent	Clear and transparent
Microscopic Examination of Leukocytes	0-2	2025-02-05	Not seen	Not seen	Not seen	Not seen	Not seen	Not seen	Not seen	Not seen	Not seen	Not seen
Microscopic Examination of Erythrocytes	2+	3+	++	3+	Not seen	0-4	0-3	Not seen	Not seen	Not seen	Not seen	Not seen
Microscopic Examination of Epithelial Cells	Not seen	Not seen	Not seen	Not seen	Not seen	Not seen	Not seen	Not seen	Not seen	Not seen	Not seen	Not seen
Microscopic Examination of Crystals	Not seen	Not seen	Not seen	Not seen	Not seen	Not seen	Not seen	Not seen	Not seen	Not seen	Not seen	Not seen
Microscopic Examination of Yeast	Not seen	Not seen	Not seen	Not seen	Not seen	Not seen	Not seen	Not seen	Not seen	Not seen	Not seen	Not seen
Microscopic Examination of Casts	Not seen	Not seen	Not seen	Not seen	Not seen	Not seen	Not seen	Not seen	Not seen	Not seen	Not seen	Not seen
Microscopic Examination of Bacteria	Not seen	Not seen	Not seen	Not seen	Not seen	Not seen	Not seen	Not seen	Not seen	Not seen	Not seen	Not seen
Microscopic Examination of Fungi	Not seen	Not seen	Not seen	Not seen	Not seen	Not seen	Not seen	Not seen	Not seen	Not seen	Not seen	Not seen
Remarks	Manual microscopy review has been performed.					Results have been reviewed

[truncated: 4 more sheets: Stool Routine Examination and O, AFP, Urine Organic Acids Comprehensi, Worksheet (19)]
